# Supplementary material for: The impact of temperature and insect-specific viruses on the transmission of alphaviruses by Aedes japonicus japonicus
Source: Microbiol Spectr. 2025 Apr 30;13(6):e02668-24. doi: 10.1128/spectrum.02668-24 (PMC12131847; doi:10.1128/spectrum.02668-24)
Supplement: Table S1 — Interaction of arboviruses and insect-specific viruses. [file spectrum.02668-24-s0003.xlsx]

## Sheet: A
Supplementary table - Interaction of arboviruses and insect specific viruses. A: Chi square test for the infection and transmission rate in dependency of infection rate of insect specific viruses over all three arboviruses. P-values smaller 0.05 indicated in bold.
	Insect specific virus	Chi-square	P-value
infection rate	Aedes japonicus narna virus	0.243664	0.621572
	Aedes japonicus negevirus	0.090507	0.763533
	Aedes japonicus bunyavirus 2	0.110223	0.73989
	Aedes japonicus anphevirus	1.56618	0.210762
	Aedes japonicus chuvirus	0.0866809	0.76844
	Wiesbaden virus	0.410384	0.521775
	Aedes japonicus partiti-like virus	0.539914	0.462468
transmission rate	Aedes japonicus narna virus	3.63937e-30	1
	Aedes japonicus negevirus	9.74822	0.00179497
	Aedes japonicus bunyavirus 2	1.31275	0.251897
	Aedes japonicus anphevirus	0.999257	0.31749
	Aedes japonicus chuvirus	0	1
	Wiesbaden virus	3.12131	0.0772746
	Aedes japonicus partiti-like virus	7.64793e-29	1

## Sheet: B
Supplementary table - Interaction of arboviruses and insect specific viruses. B: Chi square test for the infection and transmission rate in dependency of infection rate of insect specific viruses for the three arboviruses. P-values smaller 0.05 indicated in bold.
	Insect specific virus	Arbovirus	Chi-square	P-value
specimen	Aedes japonicus narna virus	Chikungunya virus	1.33769e-28	1
	Aedes japonicus negevirus	Chikungunya virus	0.254442	0.613965
	Aedes japonicus bunyavirus 2	Chikungunya virus	0.465447	0.495089
	Aedes japonicus anphevirus	Chikungunya virus	0.254442	0.613965
	Aedes japonicus partiti-like virus	Chikungunya virus	7.57525e-30	1
	Aedes japonicus negevirus	Sindvis virus	2.40003	0.121333
	Aedes japonicus bunyavirus 2	Sindvis virus	9.60682e-32	1
	Aedes japonicus anphevirus	Sindvis virus	0	1
	Wiesbaden virus	Sindvis virus	0.16091	0.688321
	Aedes japonicus partiti-like virus	Sindvis virus	0.171099	0.679137
saliva	Aedes japonicus narna virus	Chikungunya virus	7.7547e-31	1
	Aedes japonicus negevirus	Chikungunya virus	5.28234e-28	1
	Aedes japonicus bunyavirus 2	Chikungunya virus	1.62817e-28	1
	Aedes japonicus anphevirus	Chikungunya virus	5.28234e-28	1
	Aedes japonicus partiti-like virus	Chikungunya virus	2.56415e-28	1
	Aedes japonicus negevirus	Sindvis virus	0.0651941	0.798467
	Aedes japonicus bunyavirus 2	Sindvis virus	4.45825	0.034733
	Aedes japonicus anphevirus	Sindvis virus	2.23878e-31	1
	Wiesbaden virus	Sindvis virus	1.87291	0.171142
	Aedes japonicus partiti-like virus	Sindvis virus	1.02544e-30	1
	Aedes japonicus narna virus	Western equine encephalitis virus	8.73382e-32	1
	Aedes japonicus negevirus	Western equine encephalitis virus	0.0062472	0.937001
	Aedes japonicus bunyavirus 2	Western equine encephalitis virus	0.178778	0.672426
	Aedes japonicus anphevirus	Western equine encephalitis virus	1.05865e-31	1
	Aedes japonicus chuvirus	Western equine encephalitis virus	8.73382e-32	1
	Wiesbaden virus	Western equine encephalitis virus	0.00930307	0.923161
	Aedes japonicus partiti-like virus	Western equine encephalitis virus	0.0498214	0.823374

## Sheet: C
Supplementary table - Interaction of arboviruses and insect specific viruses. C: Results of binomial generlized linear models of the link between insect specific virus infection and the titre of all three arboviruses. P-values smaller 0.05 indicated in bold.
Insect specific virus	Predictors	Estimate	SE	z	Pr(> |z|)
Aedes japonicus narna virus	(Intercept)	5.5064	0.9184	5.995	7.55e-09
	Insect specific virus	-0.2897	0.9363	-0.309	0.757
Aedes japonicus negevirus	(Intercept)	4.8325	0.2058	23.48	< 2e-16
	Insect specific virus	1.3833	0.385	3.593	0.000398
Aedes japonicus bunyavirus 2	(Intercept)	4.7794	0.3184	15.009	<2e-16
	Insect specific virus	0.6506	0.3836	1.696	0.0912
Aedes japonicus anphevirus	(Intercept)	5.5701	0.472	11.801	<2e-16
	Insect specific virus	-0.3995	0.5098	-0.784	0.434
Aedes japonicus chuvirus	(Intercept)	4.3547	1.04	4.187	3.99e-05
	Insect specific virus	0.8994	1.0557	0.852	0.395
Wiesbaden virus	(Intercept)	4.9789	0.2009	24.781	<2e-16
	Insect specific virus	1.0766	0.4179	2.576	0.0106
Aedes japonicus partiti-like virus	(Intercept)	5.1677	0.1825	28.317	<2e-16
	Insect specific virus	1.1897	0.8127	1.464	0.145

## Sheet: D
Supplementary table - Interaction of arboviruses and insect specific viruses. D: Results of binomial generlized linear models of the link between insect specific virus infection and the titre for the three arboviruses. P-values smaller 0.05 indicated in bold.
Arbovirus	Insect specific virus	Predictors	Estimate	SE	z	Pr(> |z|)
Chikungunya virus	Aedes japonicus narna virus	(Intercept)	4.081	1.6126	2.531	0.0128
		Insect specific virus	-0.1194	1.6276	-0.073	0.9416
	Aedes japonicus negevirus	(Intercept)	3.9257	0.2242	17.513	<2e-16
		Insect specific virus	0.6916	0.9554	0.724	0.471
	Aedes japonicus bunyavirus 2	(Intercept)	3.5383	0.388	9.12	4.98e-15
		Insect specific virus	0.6183	0.4677	1.322	0.189
	Aedes japonicus anphevirus	(Intercept)	4.445	0.9298	4.781	5.61e-06
		Insect specific virus	-0.5093	0.9565	-0.532	0.596
	Aedes japonicus partiti-like virus	(Intercept)	3.9578	0.2215	17.87	<2e-16
		Insect specific virus	0.216	1.335	0.162	0.872
Sindbis virus	Aedes japonicus negevirus	(Intercept)	5.9079	0.5472	10.797	3.86e-16
		Insect specific virus	-0.132	0.8317	-0.159	0.874
	Aedes japonicus bunyavirus 2	(Intercept)	5.4731	0.8417	6.502	1.3e-08
		Insect specific virus	0.4961	0.9647	0.514	0.609
	Aedes japonicus anphevirus	(Intercept)	5.5176	1.0659	5.176	2.37e-06
		Insect specific virus	0.3916	1.1556	0.339	0.736
	Wiesbaden virus	(Intercept)	6.0767	0.5185	11.719	<2e-16
		Insect specific virus	-0.6056	0.8489	-0.713	0.478
	Aedes japonicus partiti-like virus	(Intercept)	5.6693	0.4299	13.186	<2e-16
		Insect specific virus	1.7371	1.3301	1.306	0.196
Western equine encephalitis virus	Aedes japonicus narna virus	(Intercept)	5.9137	0.5802	10.193	1.03e-14
		Insect specific virus	0.9726	0.616	1.579	0.12
	Aedes japonicus negevirus	(Intercept)	6.6438	0.29	22.914	<2e-16
		Insect specific virus	0.2491	0.3974	0.627	0.533
	Aedes japonicus bunyavirus 2	(Intercept)	6.0749	0.2981	20.378	< 2e-16
		Insect specific virus	1.1445	0.3808	3.006	0.00387
	Aedes japonicus anphevirus	(Intercept)	5.9743	0.3482	17.159	< 2e-16
		Insect specific virus	1.1303	0.4133	2.735	0.00819
	Aedes japonicus chuvirus	(Intercept)	4.3547	0.4903	8.882	1.56e-12
		Insect specific virus	2.7299	0.5206	5.244	2.15e-06
	Wiesbaden virus	(Intercept)	6.9957	0.2739	25.539	<2e-16
		Insect specific virus	-0.4532	0.3938	-1.151	0.254
	Aedes japonicus partiti-like virus	(Intercept)	6.8036	0.2013	33.799	<2e-16
		Insect specific virus	-0.8422	1.1208	-0.751	0.455
